# Supplementary material for: Slowed Intestinal Transit Induced by Less Mucus in Intestinal Goblet Cell Piezo1-Deficient Mice through Impaired Epithelial Homeostasis
Source: Int J Mol Sci. 2023 Sep 21;24(18):14377. doi: 10.3390/ijms241814377 (PMC10531822; doi:10.3390/ijms241814377)
Supplement: Supplementary file 1 [file ijms-24-14377-s001.zip]

Archive with 1 entries (1 files):
- ijms-2619413-supplementary.pdf
